# Supplementary material for: Overexpression of a Gene Encoding Trigonelline Synthase from Areca catechu L. Promotes Drought Resilience in Transgenic Arabidopsis
Source: Plants (Basel). 2022 Feb 11;11(4):487. doi: 10.3390/plants11040487 (PMC8877179; doi:10.3390/plants11040487)
Supplement: Supplementary file 1 [file plants-11-00487-s001.zip]

Archive with 1 entries (1 files):
- plants-1564700-Supplementary.pdf
